# Supplementary material for: Time-of-day dependent promotion of keratinocyte differentiation by Cinnamomum cassia bark extract through the p38 MAPK Pathway
Source: PLoS One. 2025 Mar 18;20(3):e0318360. doi: 10.1371/journal.pone.0318360 (PMC11918335; doi:10.1371/journal.pone.0318360)
Supplement: S1 Dataset — (XLSX) [file pone.0318360.s003.xlsx]

## Sheet: Fig 1A
	Fig 1A. Cell viability (%)
		(-)	CCBE 12.5 ug/ml	CCBE 25 ug/ml	CCBE 50ug/ml
	Mean (%)	100	112.126	105.314	101.123
	SEM (%)	1.95042	6.45668	6.45494	8.31378
	p-value		0.981	0.908	0.792
	significance		n.s	n.s	n.s

## Sheet: Fig 1B
		Fig 1B. Relative gene expression (%)
				(-)	1.8mM CaCl2	CCBE 12.5 ug/ml	CCBE 25 ug/ml	CCBE 50ug/ml
		Mean (%)	IVL	100	132.269	99.3519	75.6887	35.1516
			KRT10	100	620.263	86.4181	175.474	254.836
			TGM1	100	206.261	204.752	161.691	95.3152
			FLG	100	194.619	106.054	186.306	218.434
			CASP14	100	274.964	199.917	211.355	217.291
			CAPN1	100	115.135	169.706	180.503	155.19
		SEM (%)	IVL	17.0079	5.65566	12.7318	5.38677	3.99824
			KRT10	15.0519	93.7758	28.3999	40.6395	51.3013
			TGM1	7.92167	11.5967	25.6247	7.37773	18.056
			FLG	3.0027	27.627	28.937	21.7468	29.7994
			CASP14	6.50337	30.4331	53.2926	14.1609	25.5965
			CAPN1	9.56963	2.71739	21.4994	9.7275	12.5448
		p-value	IVL		0.999	0.786	0.168	0.002
			KRT10		0	0.887	0.445	0.113
			TGM1		0.001	0.001	0.03	0.861
			FLG		0.026	0.772	0.052	0.01
			CASP14		0.004	0.064	0.042	0.033
			CAPN1		0.456	0.005	0.002	0.019
		significance	IVL		n.s	n.s	n.s	**
			KRT10		***	n.s	n.s	n.s
			TGM1		**	**	*	n.s
			FLG		*	n.s	ns	*
			CASP14		**	n.s	*	*
			CAPN1		n.s	**	**	*

## Sheet: Fig 1D, E
		Fig 1D. Relative proliferation ROI
				Mean	SEM	p-Value	significance
		(-)		100	3.01448
		CaCl2	1.8mM	80.6184	1.95965	0	***
		CCBE	12.5 ug/ml	99.4265	0.260744	0.726	n.s
			25 ug/ml	94.3401	0.798986	0.094	n.s
			50 ug/ml	86.5899	2.25916	0.001	**
		Fig 1E. Relative differentiation ROI
				Differentiation
				Mean	SEM	p-Value	significance
		(-)		100	12.2319
		CaCl2	1.8mM	269.749	32.7893	0	***
		CCBE	12.5 ug/ml	120.932	15.6939	0.508	n.s
			25 ug/ml	145.71	20.2375	0.192	n.s
			50 ug/ml	180.473	15.0693	0.03	*

## Sheet: Fig 2
		Fig 2. Relative HA abundance
			Mean (%)	SEM (%)	p-value	significance
		(-)	100	2.18547
		Retinoic acid 1 uM	159.922	1.0122	0	***
		CCBE 12.5 ug/ml	128.097	1.34783	0	***
		CCBE 25 ug/ml	150.852	4.74632	0	***
		CCBE 50 ug/ml	183.628	0.826367	0	***

## Sheet: Fig 3A
		Fig 3A. Absolute LUC intensity (Mean)
			(-)	CCBE 12.5 ug/ml	CCBE 25 ug/ml	CCBE 50ug/ml
		0	2355.33	1496.67	1659.33	1970.67
		1	2209	1464.33	1541.33	1746.33
		2	2639	1788	1821.67	1937
		3	3122.67	2273.33	2281	2333.67
		4	3307.33	2671.67	2723	2788.33
		5	3218	2872	3029	3181
		6	3018.33	2840	3079.33	3396
		7	2730	2646.67	2903.67	3341
		8	2337	2333.67	2604.67	3064
		9	1955.33	1972.33	2199	2684.67
		10	1591.33	1623.67	1812	2279
		11	1278.67	1307	1473.33	1903.33
		12	1023.67	1065	1200	1632.33
		13	842	887	1023.33	1429.67
		14	722	766.667	920.667	1331.33
		15	661.333	703.667	881.667	1293
		16	665	707.667	905.667	1359
		17	700.333	750.333	977.667	1469.33
		18	777.333	845.667	1121	1603
		19	895	986.333	1291.33	1803.67
		20	1027.67	1153	1496	2040
		21	1179.67	1363.33	1741	2233.33
		22	1343.67	1562.33	1955.33	2476
		23	1465.67	1734.33	2151	2669.33
		24	1606	1906.33	2308.67	2813.67
		25	1679.33	1989.33	2400.33	2885.67
		26	1719.67	2008	2448	2906.33
		27	1715.67	2025	2412.67	2858.33
		28	1676.33	1963.33	2330	2778
		29	1603	1863.67	2216.33	2625
		30	1541	1762	2067	2475.67
		31	1436	1627.33	1907.67	2289.33
		32	1311	1497.67	1716.33	2103
		33	1173.67	1339	1543.33	1928
		34	1057.67	1195	1390.67	1755.67
		35	945.333	1070	1239.67	1617.33
		36	835	965	1109	1493
		37	750.667	883.333	1009.67	1375
		38	696	816.333	950.333	1304.67
		39	665	786	906.667	1269
		40	647	791.667	878.333	1269.33
		41	656.667	818.667	914.333	1275
		42	690.667	861	949.333	1298
		43	736.333	942.333	1013.33	1377
		44	811	1039	1122.33	1441.67
		45	883.333	1160.67	1231.67	1562.33
		46	984	1295	1361	1659.67
		47	1045.67	1406.33	1469.67	1795.67
		48	1141.33	1505.33	1595	1899.33
		49	1228	1603.67	1693	2003.33
		50	1270.67	1678	1774.67	2105
		51	1353.67	1722.33	1836.33	2154.33
		52	1409	1728	1855.33	2214.67
		53	1413.67	1725.33	1874.67	2224.33
		54	1413.33	1698.33	1856.67	2260.67
		55	1405	1637.33	1813.67	2224.33
		56	1377.33	1567.33	1760	2177
		57	1342	1480.33	1703.33	2128.67
		58	1239.67	1394.67	1607.67	2058.33
		59	1265	1295.67	1509.67	1968.33
		60	1175.67	1212.67	1445.67	1858.33
		61	1109	1148.67	1361	1780.67
		62	1112	1095	1302.33	1679.67
		63	1025.33	1042.67	1274.67	1616.67
		64	1032.67	1028.33	1221.67	1561
		65	931.333	1024	1212	1527.67
		66	959	1044	1220	1499.67
		67	962.667	1079	1236.67	1471
		68	978.333	1120.67	1267.33	1483.67
		69	1025.67	1190	1327.33	1508.33
		70	1076.33	1271	1386	1526
		71	1060.67	1350	1464.33	1591.67
		72	1165.67	1439.33	1544	1619.33

## Sheet: Fig 3B
		Fig 3B. Relative LUC intensity (2nd cycle)
		Peak	(-)	CCBE 12.5 ug/ml	CCBE 25 ug/ml	CCBE 50 ug/ml
		Mean	1	1.17435	1.41639	1.68505
		SEM	0.051062	0.0531228	0.0347942	0.0208195
		p-value		0.046	0	0
		significance		*	***	***
		Trough	(-)	CCBE 12.5 ug/ml	CCBE 25 ug/ml	CCBE 50 ug/ml
		Mean	1	1.21484	1.35755	1.95466
		SEM	0.0600267	0.0576032	0.112189	0.101054
		p-value		0.256	0.046	0
		significance		n.s	*	***

## Sheet: Fig 3C
			Fig 3C. Detrended LUC intensity (Mean)
				(-)	CCBE 12.5 ug/ml	CCBE 25 ug/ml	CCBE 50ug/ml
			0	0.241859	-0.0421696	-0.07847	-0.127063
			1	0.311311	0.00893793	-0.0585946	-0.149538
			2	0.512085	0.166319	0.0768338	-0.0520951
			3	0.669794	0.345269	0.250633	0.101789
			4	0.715438	0.474419	0.402318	0.262998
			5	0.683617	0.522991	0.483602	0.386353
			6	0.609561	0.495042	0.473749	0.429634
			7	0.492952	0.410297	0.395621	0.380806
			8	0.353125	0.289535	0.270501	0.269087
			9	0.214867	0.15837	0.12493	0.12984
			10	0.0866402	0.0327882	-0.0111416	-0.0123376
			11	-0.0230933	-0.0746139	-0.127986	-0.132044
			12	-0.108796	-0.156727	-0.215219	-0.221054
			13	-0.168645	-0.216217	-0.270185	-0.278295
			14	-0.20493	-0.253723	-0.298624	-0.304345
			15	-0.21646	-0.266778	-0.302077	-0.298571
			16	-0.208261	-0.25874	-0.282873	-0.263235
			17	-0.184523	-0.232135	-0.239064	-0.213249
			18	-0.143203	-0.185122	-0.17442	-0.143892
			19	-0.0893457	-0.122722	-0.0957361	-0.0525705
			20	-0.0272428	-0.0451456	-0.00045821	0.0395926
			21	0.042514	0.0403422	0.0986784	0.135052
			22	0.107272	0.119373	0.189815	0.232357
			23	0.168163	0.193955	0.271045	0.312078
			24	0.220017	0.25171	0.332488	0.368878
			25	0.251523	0.278897	0.372159	0.40165
			26	0.266864	0.292062	0.386122	0.410103
			27	0.264937	0.288325	0.372942	0.39731
			28	0.247097	0.260167	0.342455	0.362106
			29	0.223118	0.222513	0.296672	0.310872
			30	0.191397	0.176385	0.239547	0.250275
			31	0.145302	0.12339	0.17198	0.179818
			32	0.0907617	0.064436	0.0995691	0.109159
			33	0.0363588	0.00141047	0.0327917	0.0389021
			34	-0.0137992	-0.0558947	-0.0310556	-0.0259647
			35	-0.0641345	-0.105978	-0.091421	-0.0826099
			36	-0.110068	-0.147723	-0.142422	-0.135864
			37	-0.144802	-0.182128	-0.179871	-0.178971
			38	-0.169156	-0.206381	-0.206319	-0.206056
			39	-0.186007	-0.21587	-0.226686	-0.218935
			40	-0.194181	-0.213401	-0.231076	-0.223005
			41	-0.190823	-0.20307	-0.22221	-0.221805
			42	-0.179156	-0.181296	-0.207125	-0.20557
			43	-0.158564	-0.147947	-0.176633	-0.179913
			44	-0.131481	-0.105607	-0.136067	-0.144793
			45	-0.0984742	-0.0546966	-0.0903663	-0.102113
			46	-0.0671049	-0.00499141	-0.0437725	-0.0549599
			47	-0.0355178	0.0382432	0.00285145	-0.00529061
			48	0.00177949	0.0792178	0.0479758	0.0392023
			49	0.0274922	0.115341	0.0848432	0.0843975
			50	0.0520074	0.140568	0.114631	0.119681
			51	0.0796428	0.151724	0.131935	0.146926
			52	0.0911062	0.152636	0.140324	0.165846
			53	0.0912557	0.145981	0.140533	0.180578
			54	0.0884122	0.126369	0.12754	0.186931
			55	0.0789906	0.0968679	0.106302	0.176671
			56	0.0627371	0.0610656	0.0813946	0.163623
			57	0.0294141	0.0206791	0.0471646	0.145288
			58	0.00779366	-0.0233174	0.00334989	0.118149
			59	-0.010966	-0.0678157	-0.0351874	0.0826162
			60	-0.0491034	-0.106136	-0.0716677	0.0485668
			61	-0.069525	-0.138896	-0.107764	0.01563
			62	-0.0934224	-0.169604	-0.132974	-0.0150737
			63	-0.116569	-0.192748	-0.156837	-0.0376975
			64	-0.142528	-0.205772	-0.176857	-0.0558786
			65	-0.164086	-0.211736	-0.185062	-0.0703473
			66	-0.165363	-0.210453	-0.188741	-0.0847758
			67	-0.169477	-0.205139	-0.188479	-0.0920902
			68	-0.164548	-0.19316	-0.179989	-0.0894523
			69	-0.152748	-0.173163	-0.165969	-0.0860514
			70	-0.154578	-0.150634	-0.148053	-0.0746622
			71	-0.145654	-0.125644	-0.125418	-0.06077
			72	-0.105473	-0.0968819	-0.100322	-0.0476961

## Sheet: Fig 3D, E
		Fig 3D. Amplitude
		Amplitude	(-)	CCBE 12.5 ug/ml	CCBE 25 ug/ml	CCBE 50ug/ml
		Mean	0.18	0.22	0.236667	0.23
		SEM	0.011547	0.011547	0.0133333	0.011547
		p-value		0.055	0.013	0.023
		significance		n.s	*	*
		Fig 3E. Period (hr)
		Period(h)	(-)	CCBE 12.5 ug/ml	CCBE 25 ug/ml	CCBE 50ug/ml
		Mean	26.4067	24.9867	25.3333	26.9167
		SEM	1.21668	0.0548736	0.0866667	0.274853
		p-value		0.988	0.973	0.515
		significance		n.s	n.s	n.s

## Sheet: Fig 3F
		Fig 3F. Relative of cell numbers
			(-)	CCBE 12.5 ug/ml	CCBE 25 ug/ml	CCBE 50 ug/ml
		Mean(%)	100	100.695	97.5174	94.6872
		SEM (%)	10.5079	9.09006	1.66095	1.94407
		p-value		0.999	0.948	0.693
		significance		n.s	n.s	n.s

## Sheet: Fig 4A
				Fig 4A. Reletive PER2 expression (%)
					ZT16	ZT24
				Mean (%)	100	185.69
				SEM (%)	6.20004	27.4583
				p-value		0.0382489
				significance		#

[truncated: 17 more sheets: Fig 4B~H, Fig 5A~B, Fig 6A~D, Fig 7B, Fig 8A, Fig 8B, Fig 9A, Fig 9B, Fig 9C, Fig 9D, Fig 9E, Fig 9F, Fig 9G, Fig 9H, Fig 11A, Fig 11B, Sup Fig 1]
